# Supplementary material for: Porous Carbon–Carbon Composite Materials Obtained by Alkaline Dehydrochlorination of Polyvinyl Chloride
Source: Materials (Basel). 2022 Oct 30;15(21):7636. doi: 10.3390/ma15217636 (PMC9653659; doi:10.3390/ma15217636)
Supplement: Supplementary file 1 [file materials-15-07636-s001.zip]

Archive with 1 entries (1 files):
- materials-1955096-supplementary.pdf
